# Supplementary material for: Beverage Consumption Patterns among U.S. Adolescents and Adults from a New 24-h Beverage Recall Survey Compared to the National Health and Nutrition Examination Survey (NHANES) 2017–2018
Source: Nutrients. 2023 Aug 12;15(16):3561. doi: 10.3390/nu15163561 (PMC10459501; doi:10.3390/nu15163561)
Supplement: Supplementary file 1 [file nutrients-15-03561-s001.zip]

Archive with 2 entries (2 files):
- nutrients-2446004-supplementary.pdf
- Supplemental File -- ABA_BSW Survey Design and Interface.pdf
